# Supplementary material for: 2-Iodo-1,3-dimethoxy­benzene
Source: Acta Crystallogr Sect E Struct Rep Online. 2009 Jul 8;65(Pt 8):o1790. doi: 10.1107/S1600536809025264 (PMC2977187; doi:10.1107/S1600536809025264)
Supplement: Supplementary file 1 [file e-65-o1790-sup1.cif]

##############################################################################
###                                                                        ###
###        Electronic paper (Acta Crystallographica Section E)             ###
###                                                                        ###
##############################################################################
#                                                                            #
# This CIF contains the data in a paper accepted for publication in Acta     #
# Crystallographica Section E. It conforms to the requirements of Notes      #
# for Authors for Section E, and has been peer reviewed under the auspices   #
# of the IUCr Commission on Journals.                                        #
#                                                                            #
# Full details of the Crystallographic Information File format               #
# are given in the paper "The Crystallographic Information File (CIF):       #
# a New Standard Archive File for Crystallography" by S. R. Hall, F. H.      #
# Allen and I. D. Brown [Acta Cryst. (1991), A47, 655-685].                  #
#                                                                            #
# The current version of the core CIF dictionary is obtainable from          #
# ftp://ftp.iucr.org/pub/cif_core.dic. The current version number is 2.4.    #
#                                                                            #
# Software is freely available for graphical display of the structure(s) in  #
# this CIF.  For information consult the CIF home page http://www.iucr.org/  #
# cif/home.html                                                              #
#                                                                            #
# This file may be used for bona fide research purposes within the           #
# scientific community so long as proper attribution is given to the journal # 
# article from which it was obtained.                                        #
#                                                                            #
##############################################################################
                                             
data_I
_audit_creation_method     SHELXL-97
_chemical_name_systematic
;
2-Iodo-1,3-dimethoxybenzene
;
_chemical_name_common     ?
_chemical_formula_moiety     'C8 H9 I O2'
_chemical_formula_sum     'C8 H9 I O2'
_chemical_formula_iupac     'C8 H9 I O2'
_chemical_formula_weight     264.05
_chemical_melting_point     ?
_symmetry_cell_setting     Orthorhombic
_symmetry_space_group_name_H-M     'C m c 21'
_symmetry_space_group_name_Hall     'C 2c -2'
loop_
    _symmetry_equiv_pos_as_xyz
    'x, y, z'
    '-x, -y, z+1/2'
    'x, -y, z+1/2'
    '-x, y, z'
    'x+1/2, y+1/2, z'
    '-x+1/2, -y+1/2, z+1/2'
    'x+1/2, -y+1/2, z+1/2'
    '-x+1/2, y+1/2, z'
_cell_length_a     12.5767(13)
_cell_length_b     8.6788(8)
_cell_length_c     8.4338(9)
_cell_angle_alpha     90.00
_cell_angle_beta     90.00
_cell_angle_gamma     90.00
_cell_volume     920.55(16)
_cell_formula_units_Z     4
_cell_measurement_reflns_used     1365
_cell_measurement_theta_min     3.74
_cell_measurement_theta_max     27.48
_cell_measurement_temperature     296(2)
_exptl_crystal_description     Prism
_exptl_crystal_colour     White
_exptl_crystal_size_max     0.23
_exptl_crystal_size_mid     0.19
_exptl_crystal_size_min     0.16
_exptl_crystal_density_diffrn     1.905
_exptl_crystal_density_meas     ?
_exptl_crystal_density_method     'not measured'
_exptl_crystal_F_000     504
_exptl_absorpt_coefficient_mu     3.430
_exptl_absorpt_correction_type     multi-scan
_exptl_absorpt_process_details     '(SADABS; Bruker, 1997)'
_exptl_absorpt_correction_T_min     0.4995
_exptl_absorpt_correction_T_max     0.6158
_exptl_special_details
;
;
_diffrn_ambient_temperature     296(2)
_diffrn_radiation_type     MoK\a
_diffrn_radiation_wavelength     0.71073
_diffrn_radiation_source     'fine-focus sealed tube'
_diffrn_radiation_monochromator     graphite
_diffrn_measurement_device_type     'Bruker P4'
_diffrn_measurement_method     \w
_diffrn_detector_area_resol_mean     ?
_diffrn_reflns_number     2731
_diffrn_reflns_av_R_equivalents     0.0166
_diffrn_reflns_av_sigmaI/netI     0.0172
_diffrn_reflns_theta_min     3.74
_diffrn_reflns_theta_max     25.50
_diffrn_reflns_theta_full     25.50
_diffrn_measured_fraction_theta_max     0.986
_diffrn_measured_fraction_theta_full     0.986
_diffrn_reflns_limit_h_min     -15
_diffrn_reflns_limit_h_max     15
_diffrn_reflns_limit_k_min     -10
_diffrn_reflns_limit_k_max     7
_diffrn_reflns_limit_l_min     -9
_diffrn_reflns_limit_l_max     10
_diffrn_standards_number     0
_diffrn_standards_interval_count     0
_diffrn_standards_interval_time     0
_diffrn_standards_decay_%     ?
_refine_special_details
;
;
_reflns_number_total     850
_reflns_number_gt     840
_reflns_threshold_expression     I>2\s(I)
_refine_ls_structure_factor_coef     Fsqd
_refine_ls_matrix_type     full
_refine_ls_R_factor_all     0.0190
_refine_ls_R_factor_gt     0.0186
_refine_ls_wR_factor_gt     0.0459
_refine_ls_wR_factor_ref     0.0461
_refine_ls_goodness_of_fit_ref     1.121
_refine_ls_restrained_S_all     1.121
_refine_ls_number_reflns     850
_refine_ls_number_parameters     55
_refine_ls_number_restraints     1
_refine_ls_hydrogen_treatment     constr
_refine_ls_weighting_scheme     calc
_refine_ls_weighting_details
              'w=1/[\s^2^(Fo^2^)+(0.0245P)^2^+0.6278P] where P=(Fo^2^+2Fc^2^)/3'
_atom_sites_solution_hydrogens     geom
_atom_sites_solution_primary     direct
_atom_sites_solution_secondary     difmap
_refine_ls_shift/su_max     0.001
_refine_ls_shift/su_mean     0.000
_refine_diff_density_max     1.024
_refine_diff_density_min     -0.840
_refine_ls_extinction_method     none
_refine_ls_extinction_coef     ?
_refine_ls_abs_structure_details     'Flack (1983), 362 Friedel pairs'
_refine_ls_abs_structure_Flack     -0.05(4)
loop_
    _atom_type_symbol
    _atom_type_description
    _atom_type_scat_dispersion_real
    _atom_type_scat_dispersion_imag
    _atom_type_scat_source
    'C' 'C' 0.0033 0.0016
                         'International Tables Vol C Tables 4.2.6.8 and 6.1.1.4'
    'O' 'O' 0.0106 0.0060
                         'International Tables Vol C Tables 4.2.6.8 and 6.1.1.4'
    'I' 'I' -0.4742 1.8119
                         'International Tables Vol C Tables 4.2.6.8 and 6.1.1.4'
    'H' 'H' 0.0000 0.0000
                         'International Tables Vol C Tables 4.2.6.8 and 6.1.1.4'
_computing_data_collection     'SMART (Bruker, 1997)'
_computing_cell_refinement     'SAINT (Bruker, 1997)'
_computing_data_reduction     'SAINT (Bruker, 1997)'
_computing_structure_solution     'SHELXS97 (Sheldrick, 2008)'
_computing_structure_refinement     'SHELXL97 (Sheldrick, 2008)'
_computing_molecular_graphics     'SHELXTL (Sheldrick, 2008)'
_computing_publication_material
                             'SHELXTL (Sheldrick, 2008) and PLATON (Spek, 2009)'
loop_
    _atom_site_type_symbol
    _atom_site_label
    _atom_site_fract_x
    _atom_site_fract_y
    _atom_site_fract_z
    _atom_site_U_iso_or_equiv
    _atom_site_adp_type
    _atom_site_calc_flag
    _atom_site_refinement_flags
    _atom_site_occupancy
    _atom_site_disorder_assembly
    _atom_site_disorder_group
    I I1 1.0000 0.95668(3) 0.54168(9) 0.04533(12) Uani d S 1 . .
    O O1 0.8137(2) 0.7922(4) 0.7118(3) 0.0562(8) Uani d . 1 . .
    C C1 1.0000 0.5564(7) 0.9408(11) 0.073(2) Uani d S 1 . .
    H H1A 1.0000 0.4784 1.0163 0.088 Uiso calc SR 1 . .
    C C2 0.9046(4) 0.6130(5) 0.8860(6) 0.0637(12) Uani d . 1 . .
    H H2A 0.8409 0.5739 0.9250 0.076 Uiso calc R 1 . .
    C C3 0.9038(3) 0.7287(4) 0.7725(4) 0.0432(9) Uani d . 1 . .
    C C4 1.0000 0.7859(5) 0.7165(6) 0.0374(11) Uani d S 1 . .
    C C5 0.7137(4) 0.7340(7) 0.7685(7) 0.0776(16) Uani d . 1 . .
    H H5A 0.6566 0.7868 0.7160 0.116 Uiso calc R 1 . .
    H H5B 0.7087 0.7505 0.8808 0.116 Uiso calc R 1 . .
    H H5C 0.7091 0.6256 0.7464 0.116 Uiso calc R 1 . .
loop_
    _atom_site_aniso_label
    _atom_site_aniso_U_11
    _atom_site_aniso_U_22
    _atom_site_aniso_U_33
    _atom_site_aniso_U_12
    _atom_site_aniso_U_13
    _atom_site_aniso_U_23
    I1 0.04655(17) 0.05029(18) 0.0391(2) 0.000 0.000 0.01194(17)
    O1 0.0454(16) 0.0700(18) 0.0531(19) -0.0124(14) 0.0033(14) 0.0111(15)
    C1 0.099(6) 0.052(4) 0.068(5) 0.000 0.000 0.030(3)
    C2 0.085(3) 0.051(2) 0.055(3) -0.016(2) 0.009(2) 0.014(2)
    C3 0.058(2) 0.0384(16) 0.033(2) -0.0055(16) 0.0005(16) -0.0015(15)
    C4 0.055(3) 0.030(2) 0.027(3) 0.000 0.000 -0.0008(19)
    C5 0.056(3) 0.086(4) 0.091(5) -0.023(3) 0.010(3) 0.007(3)
_geom_special_details
;
;
loop_
    _geom_bond_atom_site_label_1
    _geom_bond_atom_site_label_2
    _geom_bond_site_symmetry_2
    _geom_bond_distance
    _geom_bond_publ_flag
    I1 C4 . 2.090(5) ?
    O1 C3 . 1.359(5) ?
    O1 C5 . 1.437(6) ?
    C1 C2 . 1.376(6) ?
    C1 C2 4_755 1.376(6) ?
    C1 H1A . 0.9300 ?
    C2 C3 . 1.388(5) ?
    C2 H2A . 0.9300 ?
    C3 C4 . 1.391(5) ?
    C4 C3 4_755 1.391(5) ?
    C5 H5A . 0.9600 ?
    C5 H5B . 0.9600 ?
    C5 H5C . 0.9600 ?
loop_
    _geom_angle_atom_site_label_1
    _geom_angle_atom_site_label_2
    _geom_angle_atom_site_label_3
    _geom_angle_site_symmetry_1
    _geom_angle_site_symmetry_3
    _geom_angle
    _geom_angle_publ_flag
    C3 O1 C5 . . 117.5(4) ?
    C2 C1 C2 . 4_755 121.3(6) ?
    C2 C1 H1A . . 119.3 ?
    C2 C1 H1A 4_755 . 119.3 ?
    C1 C2 C3 . . 119.8(5) ?
    C1 C2 H2A . . 120.1 ?
    C3 C2 H2A . . 120.1 ?
    O1 C3 C2 . . 124.0(4) ?
    O1 C3 C4 . . 116.9(3) ?
    C2 C3 C4 . . 119.1(4) ?
    C3 C4 C3 4_755 . 121.0(5) ?
    C3 C4 I1 4_755 . 119.5(2) ?
    C3 C4 I1 . . 119.5(2) ?
    O1 C5 H5A . . 109.5 ?
    O1 C5 H5B . . 109.5 ?
    H5A C5 H5B . . 109.5 ?
    O1 C5 H5C . . 109.5 ?
    H5A C5 H5C . . 109.5 ?
    H5B C5 H5C . . 109.5 ?
loop_
    _geom_torsion_atom_site_label_1
    _geom_torsion_atom_site_label_2
    _geom_torsion_atom_site_label_3
    _geom_torsion_atom_site_label_4
    _geom_torsion_site_symmetry_1
    _geom_torsion_site_symmetry_2
    _geom_torsion_site_symmetry_3
    _geom_torsion_site_symmetry_4
    _geom_torsion
    _geom_torsion_publ_flag
    C2 C1 C2 C3 4_755 . . . 0.5(11) ?
    C5 O1 C3 C2 . . . . -0.7(6) ?
    C5 O1 C3 C4 . . . . 179.9(4) ?
    C1 C2 C3 O1 . . . . -179.7(5) ?
    C1 C2 C3 C4 . . . . -0.3(7) ?
    O1 C3 C4 C3 . . . 4_755 179.6(3) ?
    C2 C3 C4 C3 . . . 4_755 0.1(7) ?
    O1 C3 C4 I1 . . . . -1.9(5) ?
    C2 C3 C4 I1 . . . . 178.6(3) ?
loop_
    _geom_hbond_atom_site_label_D
    _geom_hbond_atom_site_label_H
    _geom_hbond_atom_site_label_A
    _geom_hbond_site_symmetry_A
    _geom_hbond_distance_DH
    _geom_hbond_distance_HA
    _geom_hbond_distance_DA
    _geom_hbond_angle_DHA
    _geom_hbond_publ_flag
    C1 H1A Cg1 4_565 0.93 2.94 3.824(9) 159 y
data_global
_journal_date_recd_electronic     2009-06-12
_journal_date_accepted     2009-06-30
_journal_name_full     'Acta Crystallographica, Section E'
_journal_year     2009
_journal_volume     65
_journal_issue      8
_journal_page_first     o1790
_journal_page_last     o1790
_journal_paper_category     QO
_journal_coeditor_code     SI2185
_publ_contact_author_name     'Xue Li-Ping'
_publ_contact_author_address
;
College of Chemistry and Chemical Engineering
Luoyang Normal University
Luoyang 471022
People's Republic of China
;
_publ_contact_author_email     'lpxue@163.com'
_publ_contact_author_fax     '086 379 69819039'
_publ_contact_author_phone     '086 379 69819039'
_publ_section_title
;
2-Iodo-1,3-dimethoxybenzene
;
loop_
    _publ_author_name
    _publ_author_address
    'Li-Ping Xue'
;
College of Chemistry and Chemical Engineering
Luoyang Normal University
Luoyang 471022
People's Republic of China
;
    'Jian-Hua Qin'
;
College of Chemistry and Chemical Engineering
Luoyang Normal University
Luoyang 471022
People's Republic of China
;
_publ_section_synopsis     .
