# Supplementary material for: 2-Iodo-1,3-dimethoxy­benzene
Source: Acta Crystallogr Sect E Struct Rep Online. 2009 Jul 8;65(Pt 8):o1790. doi: 10.1107/S1600536809025264 (PMC2977187; doi:10.1107/S1600536809025264)
Supplement: Supplementary file 2 [file e-65-o1790-Isup2.hkl]

# 
# h,k,l, Fc-squared, Fo-squared, sigma(Fo-squared) and status flag 
# 
data_I
_shelx_title ' 1 in Cmc2(1)' 
_shelx_refln_list_code          4 
_shelx_F_calc_maximum      169.78 
_exptl_crystal_F_000       504.00 
_reflns_d_resolution_high  0.8256 
 
loop_ 
 _symmetry_equiv_pos_as_xyz 
 'x, y, z' 
 '-x, -y, z+1/2' 
 'x, -y, z+1/2' 
 '-x, y, z' 
 'x+1/2, y+1/2, z' 
 '-x+1/2, -y+1/2, z+1/2' 
 'x+1/2, -y+1/2, z+1/2' 
 '-x+1/2, y+1/2, z' 
 
_cell_length_a    12.5767 
_cell_length_b     8.6788 
_cell_length_c     8.4338 
_cell_angle_alpha  90.000 
_cell_angle_beta   90.000 
_cell_angle_gamma  90.000 
 
_shelx_F_squared_multiplier     1.000 
 
loop_ 
 _refln_index_h 
 _refln_index_k 
 _refln_index_l 
 _refln_F_squared_calc 
 _refln_F_squared_meas 
 _refln_F_squared_sigma 
 _refln_observed_status 
   0   2  -9      270.54      256.90     23.63 o 
   1   3  -9      863.51      833.81     27.73 o 
   0   4  -9     1452.96     1349.57     53.71 o 
   2   4  -9      918.04      913.19     32.03 o 
   1   1  -8     2602.94     2550.26    106.10 o 
   0   2  -8     2315.80     2236.16     98.00 o 
   2   2  -8     2044.59     1979.50     79.14 o 
   1   3  -8     1465.19     1493.08     52.87 o 
   3   3  -8      898.93      866.01     33.83 o 
   5   3  -8      890.65      837.17     45.23 o 
   0   4  -8      566.80      582.60     40.85 o 
   2   4  -8      445.57      403.95     22.74 o 
   4   4  -8      315.96      313.43     23.18 o 
   6   4  -8      222.07      212.57     26.22 o 
   1   5  -8      144.10      136.00     15.25 o 
   3   5  -8      140.10      139.15     16.22 o 
   5   5  -8      151.00      151.32     16.50 o 
   0   6  -8      171.37      166.87     26.63 o 
   2   6  -8       88.44       80.07     12.93 o 
   1   1  -7      185.23      159.42     15.13 o 
   3   1  -7      317.40      314.40     19.84 o 
   5   1  -7     1065.40      998.24     47.88 o 
   0   2  -7     1927.52     1921.37     55.00 o 
   2   2  -7     1214.86     1208.21     30.42 o 
   4   2  -7      712.89      666.15     38.35 o 
   6   2  -7      457.43      427.74     29.72 o 
   1   3  -7     2087.62     2105.44     44.17 o 
   3   3  -7     2183.95     2265.43     71.92 o 
   5   3  -7     1481.71     1509.79     72.69 o 
   7   3  -7     1188.04     1156.45     56.48 o 
   0   4  -7     2186.19     2264.56    103.09 o 
   2   4  -7     2302.93     2371.56     76.41 o 
   4   4  -7     1814.71     1881.98     59.15 o 
   6   4  -7     1397.54     1443.60     68.93 o 
   8   4  -7      865.87      871.60     44.20 o 
   1   5  -7     2196.43     2301.31     69.79 o 
   3   5  -7     1762.05     1792.61     57.46 o 
   5   5  -7     1820.37     1950.04     60.25 o 
   7   5  -7     1014.09      949.56     48.32 o 
   0   6  -7     1966.63     2039.95     86.14 o 
   2   6  -7     1378.21     1472.33     74.61 o 
   4   6  -7     1350.06     1391.08     44.23 o 
   6   6  -7      972.79      985.96     36.98 o 
   1   7  -7     1125.57     1181.87     38.39 o 
   3   7  -7      816.83      815.03     34.62 o 
   2   0  -6     6905.22     7091.59    124.93 o 
   4   0  -6     6310.45     6293.30    112.07 o 
   1   1  -6     7512.27     7750.94    101.40 o 
   3   1  -6     6577.99     6898.44    127.76 o 
   5   1  -6     6209.08     6445.30    120.87 o 
   7   1  -6     3534.85     3523.19     77.78 o 
   0   2  -6     4449.54     4671.02     99.62 o 
   2   2  -6     5149.77     5292.09     77.59 o 
   4   2  -6     2944.94     2947.45     70.78 o 
   6   2  -6     1263.16     1234.50     42.09 o 
   8   2  -6     2078.64     2054.22     91.70 o 
  10   2  -6      988.70      983.44     49.97 o 
   1   3  -6     2246.45     2223.52     44.46 o 
   3   3  -6     2807.44     2854.22     52.72 o 
   5   3  -6     1244.97     1158.51     43.17 o 
   7   3  -6     1320.43     1287.71     65.16 o 
   9   3  -6      807.82      803.65     45.18 o 
  11   3  -6      258.48      218.14     23.78 o 
   0   4  -6      880.89      952.03     42.20 o 
   2   4  -6      922.49      921.90     28.86 o 
   4   4  -6     1377.58     1371.54     36.23 o 
   6   4  -6     1385.28     1398.62     54.99 o 
   8   4  -6      333.11      306.53     21.71 o 
  10   4  -6      179.37      133.73     14.31 o 
   1   5  -6      748.65      687.22     31.43 o 
   3   5  -6      118.51      129.42     10.79 o 
   5   5  -6      261.16      284.44     19.33 o 
   7   5  -6       81.48       64.94     11.21 o 
   9   5  -6      102.10       88.21     14.23 o 
   0   6  -6       56.19       55.74     15.89 o 
   2   6  -6      101.27      110.87     10.24 o 
   4   6  -6      120.81      133.72     11.93 o 
   6   6  -6      118.42      121.07     12.89 o 
   8   6  -6       44.24       51.30     12.10 o 
   1   7  -6      586.00      526.82     28.31 o 
   3   7  -6      218.70      200.27     18.02 o 
   5   7  -6      217.85      219.29     15.13 o 
   7   7  -6      150.01      138.52     15.17 o 
   0   8  -6      418.00      416.82     37.17 o 
   2   8  -6      268.54      248.25     22.22 o 
   4   8  -6      264.36      229.67     23.18 o 
   1   1  -5     2299.79     2349.27     37.98 o 
   3   1  -5      742.15      714.24     13.57 o 
   5   1  -5     1414.25     1407.40     24.04 o 
   7   1  -5      509.00      479.19     15.59 o 
   9   1  -5      214.62      187.12     19.19 o 
  11   1  -5      373.90      300.83     25.60 o 
   0   2  -5     3135.04     3138.16     70.87 o 
   2   2  -5     2193.42     2175.04     39.15 o 
   4   2  -5     2127.59     2082.80     54.03 o 
   6   2  -5     1957.28     1941.03     54.21 o 
   8   2  -5      775.52      764.68     36.20 o 
  10   2  -5      612.98      599.08     38.05 o 
  12   2  -5      272.40      249.21     25.93 o 
   1   3  -5     3796.67     3884.55     61.82 o 
   3   3  -5     4585.46     4787.93     73.30 o 
   5   3  -5     3977.46     4032.15     54.71 o 
   7   3  -5     1967.83     1938.83     42.86 o 
   9   3  -5     1223.30     1274.10     45.11 o 
  11   3  -5      432.66      473.29     26.95 o 
   0   4  -5     4066.29     4190.52     96.85 o 
   2   4  -5     4649.35     4748.38     59.60 o 
   4   4  -5     3132.96     3212.39     47.26 o 
   6   4  -5     1677.21     1720.61     34.02 o 
   8   4  -5     1936.68     1990.73     67.27 o 
  10   4  -5      897.67      928.37     39.29 o 
   1   5  -5     5556.97     5870.15     70.71 o 
   3   5  -5     4517.63     4783.71     63.17 o 
   5   5  -5     3208.68     3510.79     77.22 o 
   7   5  -5     2498.67     2662.01     76.00 o 
   9   5  -5     1382.36     1421.25     48.81 o 
  11   5  -5      820.83      800.80     36.73 o 
   0   6  -5     3727.11     3894.72    100.24 o 
   2   6  -5     2788.10     2995.21     74.60 o 
   4   6  -5     2660.34     2875.32     73.76 o 
   6   6  -5     2333.44     2439.90     60.31 o 
   8   6  -5     1011.07     1078.68     43.72 o 
  10   6  -5      748.75      793.21     39.30 o 
   1   7  -5     1948.73     2055.73     64.26 o 
   3   7  -5     1540.32     1660.61     45.12 o 
   5   7  -5     1589.78     1695.59     45.81 o 
   7   7  -5      864.15      888.34     28.53 o 
   0   8  -5      884.36      972.96     57.39 o 
   2   8  -5      708.29      784.35     35.85 o 
   4   8  -5      579.89      620.55     25.09 o 
   6   8  -5      346.13      358.82     20.36 o 
   1   9  -5      326.38      368.75     35.29 o 
   0   0  -4    19125.29    19940.76    198.18 o 
   2   0  -4    14144.73    14420.09    145.03 o 
   4   0  -4    12592.38    12848.43    134.23 o 
   6   0  -4     6708.02     6643.04    120.99 o 
   8   0  -4     5802.76     5857.64    115.04 o 
  10   0  -4     3207.07     3201.61    132.02 o 
  12   0  -4     1295.40     1276.74     57.86 o 
   1   1  -4    18570.49    19421.93    141.65 o 
   3   1  -4    13755.81    14195.46    100.33 o 
   5   1  -4     9254.92     9459.47    166.28 o 
   7   1  -4     6383.27     6390.80     85.00 o 
   9   1  -4     3957.67     3997.33     62.14 o 
  11   1  -4     1996.56     1970.54     72.38 o 
  13   1  -4      996.37      941.82     44.09 o 
   2   2  -4     9115.76     9173.86     80.87 o 
   4   2  -4     8584.41     8726.07     92.93 o 
   6   2  -4     7901.75     8054.35     92.82 o 
   8   2  -4     3018.41     2975.67     67.13 o 
  10   2  -4     1616.63     1538.39     42.49 o 
  12   2  -4      971.95      966.20     39.07 o 
   1   3  -4     6683.95     6873.10     74.47 o 
   3   3  -4     4913.94     4841.95     57.84 o 
   5   3  -4     4585.20     4510.68     66.22 o 
   7   3  -4     2512.96     2410.05     42.29 o 
   9   3  -4     1374.43     1319.27     48.21 o 
  11   3  -4      983.69      899.57     36.85 o 
  13   3  -4      323.90      318.22     24.89 o 
   0   4  -4     4201.89     4270.25     61.61 o 
   2   4  -4     2047.47     2020.94     31.81 o 
   4   4  -4      951.71      935.46     21.85 o 
   6   4  -4      323.31      294.89     14.80 o 
   8   4  -4      762.11      699.28     31.26 o 
  10   4  -4      648.57      586.09     30.19 o 
  12   4  -4      184.03      136.58     17.24 o 
   1   5  -4       43.15       47.19      4.69 o 
   3   5  -4      507.79      480.25     16.82 o 
   5   5  -4      529.79      467.29     17.95 o 
   7   5  -4      218.40      195.20     14.22 o 
   9   5  -4       86.43       71.18     13.79 o 
  11   5  -4        0.77       15.26     11.49 o 
   0   6  -4      258.85      274.64     16.15 o 
   2   6  -4      141.58      152.35     11.30 o 
   4   6  -4      114.09      127.96     11.05 o 
   6   6  -4      110.68      111.54     12.19 o 
   8   6  -4       69.24       74.13     13.52 o 
  10   6  -4       55.69       65.78     12.98 o 
   1   7  -4      240.38      243.59     15.22 o 
   3   7  -4      403.60      367.29     18.70 o 
   5   7  -4      613.79      609.30     25.15 o 
   7   7  -4      207.23      190.04     15.06 o 
   9   7  -4       79.34       65.38     12.65 o 
   0   8  -4      537.95      466.76     40.82 o 
   2   8  -4      543.64      499.58     22.53 o 
   4   8  -4      369.97      357.78     19.60 o 
   6   8  -4      301.06      289.50     18.83 o 
   1   9  -4      709.81      675.36     31.40 o 
   3   9  -4      506.96      484.28     26.61 o 
   5   9  -4      387.47      375.63     21.55 o 
   1   1  -3      761.99      754.39     14.25 o 
   3   1  -3     2422.58     2445.22     41.20 o 
   5   1  -3      474.81      476.76     14.97 o 
   7   1  -3      530.01      493.06     13.70 o 
   9   1  -3      536.02      520.61     16.74 o 
  11   1  -3       88.59       78.87      9.46 o 
  13   1  -3      147.89      131.34     14.10 o 
   0   2  -3     1078.42     1065.78     27.49 o 
   2   2  -3     4695.17     4586.17     37.84 o 
   4   2  -3     4866.23     5023.75     53.50 o 
   6   2  -3     2363.05     2376.16     34.05 o 
   8   2  -3     1930.86     1958.54     31.87 o 
  10   2  -3      461.26      482.88     21.36 o 
  12   2  -3      350.95      350.76     17.67 o 
  14   2  -3      245.67      253.40     21.86 o 
   1   3  -3    15956.10    16377.54    103.30 o 
   3   3  -3     5428.38     5354.17     30.77 o 
   5   3  -3     6061.75     6362.61     61.42 o 
   7   3  -3     3310.45     3312.96     48.62 o 
   9   3  -3     2118.78     2227.64     49.77 o 
  11   3  -3     1901.93     1954.56     77.70 o 
  13   3  -3      462.24      441.31     25.86 o 
   0   4  -3    12542.70    12311.54    150.42 o 
   2   4  -3     6910.30     7007.12     79.06 o 
   4   4  -3     7827.28     8058.96     89.96 o 
   6   4  -3     7250.48     7625.88     76.57 o 
   8   4  -3     2432.99     2589.68     47.43 o 
  10   4  -3     2073.49     2192.01     63.19 o 
  12   4  -3      880.01      941.59     41.17 o 
   1   5  -3     6387.77     6470.60     74.37 o 
   3   5  -3     7207.61     7501.24    106.44 o 
   5   5  -3     5782.13     6057.31     78.67 o 
   7   5  -3     3189.28     3407.61     46.54 o 
   9   5  -3     1936.72     2079.32     70.86 o 
  11   5  -3      879.68      930.06     38.95 o 
   0   6  -3     4234.76     4300.77     68.03 o 
   2   6  -3     5363.48     5645.31     59.32 o 
   4   6  -3     2859.74     2985.44     46.98 o 
   6   6  -3     1544.32     1621.37     27.39 o 
   8   6  -3     2163.60     2274.90     69.61 o 
  10   6  -3      944.17      942.80     40.00 o 
   1   7  -3     2582.72     2701.54     36.79 o 
   3   7  -3     3021.97     3217.57     51.25 o 
   5   7  -3     2135.82     2260.70     61.25 o 
   7   7  -3     1699.82     1822.41     49.74 o 
   9   7  -3      773.91      778.93     32.93 o 
   0   8  -3     1933.47     2020.77     61.32 o 
   2   8  -3     1324.86     1404.67     40.05 o 
   4   8  -3     1114.13     1187.76     37.01 o 
   6   8  -3     1045.40     1106.75     36.46 o 
   8   8  -3      430.50      419.49     21.39 o 
   1   9  -3      568.57      582.32     23.60 o 
   3   9  -3      372.34      395.39     20.60 o 
   5   9  -3      502.35      539.49     24.19 o 
   0  10  -3      104.91      130.70     26.34 o 
   4   0  -2    24014.25    24081.30    169.19 o 
   6   0  -2    16239.59    16816.62    130.62 o 
   8   0  -2    10398.90    10714.46    138.33 o 
  10   0  -2     2307.70     2365.67     47.80 o 
  12   0  -2     2114.77     2195.19    100.71 o 
  14   0  -2     1018.73     1148.04     53.62 o 
   1   1  -2    28824.17    29430.02    470.85 o 
   3   1  -2    22024.08    21883.14    183.47 o 
   5   1  -2    11037.18    10726.59    134.17 o 
   7   1  -2     9271.63     9399.42    137.93 o 
   9   1  -2     5440.50     5535.19     70.00 o 
  11   1  -2     2821.08     2967.35     73.77 o 
  13   1  -2     1312.26     1362.11     38.38 o 
   2   2  -2    13169.45    13093.46     71.31 o 
   4   2  -2    13986.89    13787.73     75.17 o 
   6   2  -2     9416.48     9257.25    120.15 o 
   8   2  -2     4503.96     4433.25     58.97 o 
  10   2  -2     4769.64     4861.49     70.73 o 
  12   2  -2     1441.90     1456.92     43.14 o 
  14   2  -2      626.33      608.81     29.45 o 
   1   3  -2     8907.38     8758.30     75.59 o 
   3   3  -2     6510.55     6295.68     39.45 o 
   5   3  -2     9345.25     9403.02     72.70 o 
   7   3  -2     3340.93     3251.56     46.89 o 
   9   3  -2     1981.86     1957.58     37.83 o 
  11   3  -2     1093.64     1014.75     36.70 o 
  13   3  -2      491.99      443.20     25.55 o 
   2   4  -2     3686.22     3526.46     44.93 o 
   4   4  -2     2190.48     2021.08     26.04 o 
   6   4  -2     1632.01     1507.53     21.41 o 
   8   4  -2     1129.05     1055.36     29.15 o 
  10   4  -2      312.88      274.70     19.29 o 
  12   4  -2      276.29      226.01     17.70 o 
   1   5  -2      296.26      282.61      9.36 o 
   3   5  -2      629.44      570.82     12.95 o 
   5   5  -2      749.84      725.35     16.95 o 
   7   5  -2      240.32      194.46     10.59 o 
   9   5  -2       91.04       81.70     10.41 o 
  11   5  -2       68.66       53.45      9.00 o 
  13   5  -2       31.09       15.72     10.90 o 
   0   6  -2      163.04      175.47     11.95 o 
   2   6  -2      101.91       98.23      6.86 o 
   4   6  -2      116.56      102.93      7.11 o 
   6   6  -2       97.32       93.64      8.37 o 
   8   6  -2       21.55       22.10      8.64 o 
  10   6  -2       16.36       17.81      8.33 o 
  12   6  -2        7.10       12.19      9.83 o 
   1   7  -2      379.35      325.23     13.12 o 
   3   7  -2      378.90      335.67     12.25 o 
   5   7  -2       80.78       62.32     10.01 o 
   7   7  -2      120.96      115.09     12.20 o 
   9   7  -2      109.88      121.93     17.50 o 
   0   8  -2     1022.58      913.73     36.61 o 
   2   8  -2      793.71      718.92     22.70 o 
   4   8  -2      505.99      471.31     21.96 o 
   6   8  -2      339.51      300.68     18.17 o 
   8   8  -2      336.64      320.17     18.86 o 
   1   9  -2      602.41      517.84     18.99 o 
   3   9  -2      681.68      632.75     25.15 o 
   5   9  -2      937.31      922.45     29.10 o 
   7   9  -2      424.36      398.34     22.55 o 
   0  10  -2      667.05      638.40     42.67 o 
   2  10  -2      570.73      523.40     24.37 o 
   1   1  -1     8423.19     8477.99     59.17 o 
   3   1  -1     1303.90     1322.91     12.10 o 
   5   1  -1     3603.69     3644.88     32.26 o 
   7   1  -1      850.23      854.12     17.51 o 
   9   1  -1      342.64      329.78     14.30 o 
  11   1  -1      870.25      836.61     26.14 o 
  13   1  -1       93.22       91.87     10.52 o 
  15   1  -1       65.52       63.49     10.07 o 
   0   2  -1    19094.09    18942.35    130.53 o 
   2   2  -1     9478.88     9361.22     50.20 o 
   4   2  -1     5045.88     4926.87     40.63 o 
   6   2  -1     4472.38     4658.74     60.22 o 
   8   2  -1     2132.33     2214.85     32.62 o 
  10   2  -1     1568.18     1640.68     29.50 o 
  12   2  -1      658.47      682.83     28.81 o 
  14   2  -1      231.26      237.73     18.12 o 
   1   3  -1     6150.63     5810.71     36.52 o 
   3   3  -1    10479.33    10301.63     58.59 o 
   5   3  -1     5919.78     5792.41     50.78 o 
   7   3  -1     4405.15     4549.68     50.87 o 
   9   3  -1     2349.87     2486.75     38.15 o 
  11   3  -1     1042.39     1110.07     32.45 o 
  13   3  -1      623.42      659.44     31.10 o 
   0   4  -1    13195.54    12990.23    151.20 o 
   2   4  -1    14199.43    14020.42     78.60 o 
   4   4  -1     9382.50     9342.90     59.05 o 
   6   4  -1     6173.59     6303.78     58.59 o 
   8   4  -1     4514.81     4661.74     58.57 o 
  10   4  -1     2044.50     2135.58     53.85 o 
  12   4  -1     1119.23     1206.31     51.96 o 
  14   4  -1      537.19      536.03     28.43 o 
   1   5  -1    10438.85    10377.01     93.07 o 
   3   5  -1     7684.73     7579.64     72.35 o 
   5   5  -1     5914.49     6009.81     54.57 o 
   7   5  -1     4142.85     4235.08     64.11 o 
   9   5  -1     2527.95     2636.72     61.49 o 
  11   5  -1     1490.43     1579.81     63.55 o 
  13   5  -1      629.42      650.11     31.12 o 
   0   6  -1     8037.29     8205.64    190.21 o 
   2   6  -1     6363.32     6446.45     66.38 o 
   4   6  -1     6450.97     6678.24     69.60 o 
   6   6  -1     5251.24     5448.23     75.90 o 
   8   6  -1     2298.81     2304.59     55.33 o 
  10   6  -1     1449.93     1549.98     51.00 o 
  12   6  -1      731.60      753.05     33.24 o 
   1   7  -1     4004.39     4191.51     51.58 o 
   3   7  -1     2948.66     2990.89     41.30 o 
   5   7  -1     2458.00     2495.14     39.03 o 
   7   7  -1     1465.34     1495.58     41.55 o 
   9   7  -1     1069.92     1080.39     37.48 o 
  11   7  -1      616.66      599.96     31.25 o 
   0   8  -1     1289.27     1320.17     70.26 o 
   2   8  -1     1510.09     1589.15     39.11 o 
   4   8  -1     1306.68     1346.63     37.49 o 
   6   8  -1     1009.28     1096.66     50.94 o 
   8   8  -1      667.04      682.09     24.69 o 
   1   9  -1      500.58      531.16     19.60 o 
   3   9  -1      527.53      544.68     19.53 o 
   5   9  -1      367.44      367.68     20.00 o 
   7   9  -1      265.47      263.47     17.64 o 
   0  10  -1      171.72      189.67     18.33 o 
   2  10  -1      121.34      125.94     10.77 o 
   4  10  -1      114.41      132.75     13.59 o 
   4   0   0    27490.53    26896.37    223.55 o 
   6   0   0    19585.54    19270.30    117.94 o 
   8   0   0     7248.63     7097.57     80.02 o 
  10   0   0    10805.77    11209.65    125.83 o 
  12   0   0     2928.29     3088.59    134.35 o 
  14   0   0     1006.61     1089.98     41.46 o 
   3   1   0    22435.54    21429.79    104.97 o 
   5   1   0    25155.57    24730.11    113.08 o 
   7   1   0    10128.95     9835.55     77.19 o 
   9   1   0     5460.06     5530.77     57.92 o 
  11   1   0     2853.09     2888.26     38.41 o 
  13   1   0     1327.67     1397.79     37.75 o 
  15   1   0      702.30      742.72     28.99 o 
   0   2   0     1369.47     1321.48     17.78 o 
   4   2   0    15975.54    15096.76     79.50 o 
   6   2   0     8997.91     8531.75     55.37 o 
   8   2   0     8564.32     8644.02     84.33 o 
  10   2   0     1398.55     1355.73     28.69 o 
  12   2   0     1569.45     1539.76     42.46 o 
  14   2   0      771.72      731.11     23.81 o 
   1   3   0     9327.08     8886.11     70.78 o 
   3   3   0    10340.03     9869.90     74.26 o 
   5   3   0     1077.88      854.80     17.64 o 
   7   3   0     3980.19     3768.92     45.19 o 
   9   3   0     2379.72     2254.29     37.08 o 
  11   3   0     1036.03      989.47     32.18 o 
  13   3   0      621.75      582.94     23.82 o 
   0   4   0    10111.48     9970.47     84.40 o 
   2   4   0     1889.04     1793.93     19.85 o 
   4   4   0     3943.67     3730.34     39.37 o 
   6   4   0     2871.66     2779.33     41.37 o 
   8   4   0      798.54      709.50     19.85 o 
  10   4   0     1115.77      979.97     33.37 o 
  12   4   0      304.26      252.68     17.64 o 
  14   4   0      149.35      110.40     14.07 o 
   1   5   0     1744.82     1731.90     24.60 o 
   3   5   0       72.08       62.63      6.00 o 
   5   5   0     1465.99     1418.73     24.49 o 
   7   5   0      121.03      103.82      9.20 o 
   9   5   0      186.41      156.37     12.98 o 
  11   5   0      179.21      148.01     16.42 o 
  13   5   0       23.59       16.34      8.00 o 
   0   6   0      918.14      861.46     24.23 o 
   2   6   0       67.20       59.16      6.60 o 
   4   6   0        1.98        2.60      3.35 o 
   6   6   0        0.13        3.75      4.14 o 
   8   6   0        9.82        7.98      4.18 o 
  10   6   0       76.21       77.59     10.50 o 
  12   6   0       11.58       11.21      6.29 o 
   1   7   0      517.05      418.20     14.20 o 
   3   7   0      194.71      157.02     10.62 o 
   5   7   0     1036.15     1016.16     24.49 o 
   7   7   0      235.50      217.03     12.79 o 
   9   7   0      143.56      140.10     12.40 o 
  11   7   0       82.38       83.23     13.27 o 
   0   8   0      617.86      562.03     28.04 o 
   2   8   0      803.05      714.80     24.06 o 
   4   8   0     1135.51     1070.43     32.79 o 
   6   8   0      881.67      847.65     29.26 o 
   8   8   0      278.96      237.87     15.81 o 
   1   9   0      891.65      860.53     24.98 o 
   3   9   0      545.04      488.76     19.82 o 
   5   9   0       77.79       62.17      8.78 o 
   7   9   0      216.62      213.39     15.67 o 
   0  10   0      460.76      413.55     24.50 o 
   2  10   0      562.48      556.01     19.66 o 
   4  10   0      467.52      424.57     22.22 o 
   1   1   1     9005.98     9080.77     90.53 o 
   3   1   1     1264.88     1273.77     10.09 o 
   5   1   1     3492.91     3492.60     22.70 o 
   7   1   1      887.82      866.79     16.44 o 
   9   1   1      335.92      320.91     10.18 o 
  11   1   1      953.48      895.08     18.39 o 
  13   1   1       82.91       88.60      8.97 o 
  15   1   1       62.67       57.53      8.94 o 
   0   2   1    18721.34    18678.19    216.52 o 
   2   2   1     9263.35     9122.33     49.58 o 
   4   2   1     5226.00     5035.18     34.98 o 
   6   2   1     4752.16     4816.24     35.59 o 
   8   2   1     2050.62     2043.07     29.21 o 
  10   2   1     1560.57     1595.84     29.00 o 
  12   2   1      650.45      687.71     25.48 o 
  14   2   1      228.36      219.07     14.79 o 
   1   3   1     5966.24     5638.93     47.48 o 
   3   3   1    10513.78    10333.65     59.38 o 
   5   3   1     5954.58     5823.16     61.56 o 
   7   3   1     4303.26     4396.22     53.11 o 
   9   3   1     2412.21     2501.68     46.10 o 
  11   3   1      942.76      997.07     33.30 o 
  13   3   1      639.69      716.22     35.33 o 
   0   4   1    12649.71    12612.78    100.12 o 
   2   4   1    14194.05    14044.74     79.14 o 
   4   4   1     9241.65     9145.11     58.78 o 
   6   4   1     5800.89     5883.05     69.07 o 
   8   4   1     4609.26     4756.95     70.70 o 
  10   4   1     1982.35     2042.52     52.66 o 
  12   4   1     1100.34     1107.63     37.47 o 
  14   4   1      544.71      575.84     47.01 o 
   1   5   1    10701.01    10751.88    111.89 o 
   3   5   1     7817.96     7723.30     74.16 o 
   5   5   1     5819.99     5898.95     62.57 o 
   7   5   1     4250.08     4306.15     57.58 o 
   9   5   1     2513.41     2623.37     65.94 o 
  11   5   1     1554.94     1624.64     54.49 o 
  13   5   1      637.36      661.61     34.84 o 
   0   6   1     8232.01     8453.77    115.36 o 
   2   6   1     6317.02     6439.20     65.43 o 
   4   6   1     6442.25     6602.12     69.46 o 
   6   6   1     5415.13     5600.70     67.69 o 
   8   6   1     2246.34     2310.64     59.34 o 
  10   6   1     1483.34     1499.09     39.49 o 
  12   6   1      742.04      742.29     32.77 o 
   1   7   1     3918.76     4063.76     49.56 o 
   3   7   1     2941.79     3015.46     41.81 o 
   5   7   1     2645.89     2720.28     41.60 o 
   7   7   1     1462.41     1484.89     37.03 o 
   9   7   1     1060.56     1081.23     35.31 o 
  11   7   1      598.61      613.04     32.66 o 
   0   8   1     1317.90     1389.98     49.99 o 
   2   8   1     1510.74     1577.38     46.97 o 
   4   8   1     1242.61     1266.46     34.68 o 
   6   8   1      903.01      890.62     27.77 o 
   8   8   1      667.58      689.70     32.78 o 
   1   9   1      495.74      535.08     19.29 o 
   3   9   1      532.21      555.03     21.59 o 
   5   9   1      334.03      332.46     17.63 o 
   7   9   1      272.55      261.13     17.01 o 
   0  10   1      157.96      175.39     18.37 o 
   2  10   1      122.84      151.77     12.22 o 
   4  10   1      128.78      138.82     11.45 o 
   4   0   2    24334.99    23723.77    136.82 o 
   6   0   2    16791.65    17035.50    108.41 o 
   8   0   2    10094.75    10409.74    112.14 o 
  10   0   2     2412.86     2445.33     44.94 o 
  12   0   2     2102.34     2147.70     68.32 o 
  14   0   2     1006.85     1038.03     36.25 o 
   3   1   2    21983.50    21921.32    124.51 o 
   5   1   2    11187.04    10756.65     51.75 o 
   7   1   2     9265.78     9288.67     70.91 o 
   9   1   2     5519.01     5647.72     51.82 o 
  11   1   2     2895.69     3025.32     58.81 o 
  13   1   2     1313.60     1383.55     39.62 o 
   2   2   2    13205.20    13121.55     71.07 o 
   4   2   2    13817.46    13777.32     73.61 o 
   6   2   2     9051.14     8769.46     64.42 o 
   8   2   2     4611.36     4548.56     49.22 o 
  10   2   2     4619.75     4717.79     52.89 o 
  12   2   2     1411.42     1409.41     48.63 o 
  14   2   2      632.05      623.72     24.45 o 
   1   3   2     8661.76     8453.27     49.31 o 
   3   3   2     6799.92     6585.87     41.80 o 
   5   3   2     9194.30     9296.17     82.48 o 
   7   3   2     3419.90     3307.43     39.70 o 
   9   3   2     1965.63     1861.46     30.01 o 
  11   3   2     1049.96      986.29     36.67 o 
  13   3   2      507.01      457.76     25.94 o 
   0   4   2     2519.43     2617.80     57.80 o 
   2   4   2     3687.48     3559.40     30.39 o 
   4   4   2     2100.16     1917.46     26.15 o 
   6   4   2     1626.28     1523.86     34.80 o 
   8   4   2     1104.99      992.23     23.54 o 
  10   4   2      363.33      308.04     18.69 o 
  12   4   2      288.00      239.06     18.15 o 
   1   5   2      297.58      271.72      9.94 o 
   3   5   2      602.28      534.78     13.24 o 
   5   5   2      846.49      836.63     18.36 o 
   7   5   2      245.28      211.82     12.10 o 
   9   5   2       88.16       67.50      8.70 o 
  11   5   2       73.34       51.20      7.65 o 
  13   5   2       28.13       26.73      7.91 o 
   0   6   2      142.18      151.63     12.39 o 
   2   6   2      100.52      100.33      8.49 o 
   4   6   2      121.22      116.39      8.87 o 
   6   6   2      105.25      106.64      8.41 o 
   8   6   2       22.01       21.15      5.01 o 
  10   6   2       12.76        1.06      3.98 o 
  12   6   2        6.97        8.82      5.14 o 
   1   7   2      410.43      340.51     13.12 o 
   3   7   2      381.61      329.40     13.39 o 
   5   7   2      122.62       95.70      8.82 o 
   7   7   2      125.89      117.27     14.18 o 
   9   7   2      109.19       97.03     10.47 o 
   0   8   2     1051.58      937.60     37.47 o 
   2   8   2      782.98      708.87     23.42 o 
   4   8   2      484.64      424.90     22.72 o 
   6   8   2      324.12      274.88     14.51 o 
   8   8   2      332.62      336.88     23.16 o 
   1   9   2      573.39      523.66     19.20 o 
   3   9   2      697.52      628.62     23.08 o 
   5   9   2      938.32      868.19     32.29 o 
   7   9   2      430.18      396.57     27.94 o 
   0  10   2      652.45      605.94     43.85 o 
   2  10   2      567.23      522.98     21.91 o 
   1   1   3      683.96      661.62      9.04 o 
   3   1   3     2396.20     2412.98     24.65 o 
   5   1   3      612.08      630.83     13.88 o 
   7   1   3      504.73      467.16     11.61 o 
   9   1   3      545.48      518.96     14.51 o 
  11   1   3       61.59       58.98      6.37 o 
  13   1   3      150.92      136.53     13.62 o 
   0   2   3      971.95      973.98     21.44 o 
   2   2   3     4580.36     4437.67     39.13 o 
   4   2   3     4846.04     4934.08     44.36 o 
   6   2   3     2283.21     2253.56     31.60 o 
   8   2   3     1930.84     1916.24     33.35 o 
  10   2   3      452.88      460.42     19.28 o 
  12   2   3      344.34      355.40     18.20 o 
  14   2   3      246.25      249.42     17.18 o 
   1   3   3    16371.72    16787.06    160.72 o 
   3   3   3     5556.93     5449.23     64.45 o 
   5   3   3     5842.03     6021.72     71.19 o 
   7   3   3     3384.86     3434.51     41.59 o 
   9   3   3     2134.63     2280.69     42.67 o 
  11   3   3     1970.29     2052.97     53.65 o 
  13   3   3      466.01      468.79     20.98 o 
   0   4   3    12253.54    12222.56    150.91 o 
   2   4   3     6810.06     6869.18     69.22 o 
   4   4   3     7787.23     7956.46     78.86 o 
   6   4   3     7321.50     7673.92     89.63 o 
   8   4   3     2390.88     2551.04     35.48 o 
  10   4   3     2047.48     2205.28     53.41 o 
  12   4   3      871.30      937.39     34.56 o 
   1   5   3     6335.93     6400.88     63.17 o 
   3   5   3     7229.24     7439.03     75.38 o 
   5   5   3     6046.39     6181.71     82.16 o 
   7   5   3     3196.33     3331.27     81.48 o 
   9   5   3     1937.83     1961.67     58.64 o 
  11   5   3      850.97      895.36     35.59 o 
   0   6   3     4342.72     4423.06     86.20 o 
   2   6   3     5326.52     5570.80     62.31 o 
   4   6   3     2772.05     2791.08     66.94 o 
   6   6   3     1412.96     1436.32     48.65 o 
   8   6   3     2155.00     2252.80     49.80 o 
  10   6   3      963.62      953.86     31.64 o 
   1   7   3     2624.52     2779.28     49.36 o 
   3   7   3     3055.68     3136.14     44.16 o 
   5   7   3     2081.30     2168.23     62.02 o 
   7   7   3     1724.08     1754.02     52.42 o 
   9   7   3      785.68      790.13     29.32 o 
   0   8   3     1861.70     1890.47    115.22 o 
   2   8   3     1323.43     1359.63     33.61 o 
   4   8   3     1134.10     1208.58     43.71 o 
   6   8   3     1077.23     1111.88     38.13 o 
   8   8   3      427.59      410.66     23.58 o 
   1   9   3      563.28      574.20     26.07 o 
   3   9   3      367.53      386.45     21.94 o 
   5   9   3      507.55      546.87     37.57 o 
   0  10   3      121.99      121.93     24.07 o 
   2   0   4    14447.69    14956.26    116.30 o 
   4   0   4    12250.98    12463.98    105.87 o 
   6   0   4     6266.79     6333.15     75.03 o 
   8   0   4     5933.63     6180.85     83.14 o 
  10   0   4     3058.50     3223.30     91.89 o 
  12   0   4     1278.35     1305.13     78.00 o 
  14   0   4      750.68      700.75     68.08 o 
   1   1   4    18410.00    19279.86    107.40 o 
   3   1   4    13985.75    14615.70     74.51 o 
   5   1   4     9273.54     9642.25     72.77 o 
   7   1   4     6469.37     6658.35     56.10 o 
   9   1   4     3942.47     4086.42     45.57 o 
  11   1   4     1969.05     1950.37     69.53 o 
  13   1   4     1005.09      944.59     48.13 o 
   0   2   4     9843.14    10258.79     68.60 o 
   2   2   4     8921.80     9085.82     47.13 o 
   4   2   4     8565.24     8736.79    118.25 o 
   6   2   4     8012.69     8353.32     76.34 o 
   8   2   4     2919.49     2884.96     43.01 o 
  10   2   4     1732.35     1706.28     45.85 o 
  12   2   4      987.90      986.33     31.74 o 
   1   3   4     6870.53     7063.85     60.97 o 
   3   3   4     4796.04     4770.37     54.60 o 
   5   3   4     4767.82     4712.08     62.30 o 
   7   3   4     2498.56     2427.88     34.05 o 
   9   3   4     1394.12     1315.10     38.54 o 
  11   3   4     1013.05      952.95     28.31 o 
  13   3   4      315.82      285.73     18.10 o 
   0   4   4     3928.31     4019.78    115.41 o 
   2   4   4     2036.10     1991.44     35.45 o 
   4   4   4     1008.31      997.07     21.58 o 
   6   4   4      342.91      314.39     14.65 o 
   8   4   4      768.04      706.46     21.40 o 
  10   4   4      604.74      532.61     21.55 o 
  12   4   4      176.95      132.08     11.92 o 
   1   5   4       59.75       67.54      8.85 o 
   3   5   4      508.23      485.30     11.10 o 
   5   5   4      456.19      378.24     14.07 o 
   7   5   4      206.35      176.16     12.79 o 
   9   5   4       89.34       70.65      7.82 o 
  11   5   4        3.26       10.81      5.99 o 
   0   6   4      264.71      264.58     13.61 o 
   2   6   4      134.66      141.67      8.79 o 
   4   6   4      107.90      117.37     11.14 o 
   6   6   4      100.63      104.73     11.47 o 
   8   6   4       69.27       68.23      8.17 o 
  10   6   4       58.83       67.86      8.67 o 
   1   7   4      217.58      219.59     12.58 o 
   3   7   4      419.34      381.96     19.61 o 
   5   7   4      589.66      538.83     23.83 o 
   7   7   4      209.42      194.96     16.98 o 
   9   7   4       79.47       77.40      8.68 o 
   0   8   4      503.81      469.26    111.33 o 
   2   8   4      537.95      518.22     27.70 o 
   4   8   4      358.00      323.62     21.55 o 
   6   8   4      288.68      282.85     20.08 o 
   1   9   4      744.77      593.73     64.72 o 
   3   9   4      514.62      483.71     25.21 o 
   5   9   4      411.56      374.84     25.20 o 
   1   1   5     2256.42     2330.94     23.37 o 
   3   1   5      804.90      772.19     11.86 o 
   5   1   5     1301.40     1307.69     19.65 o 
   7   1   5      524.27      501.07     12.63 o 
   9   1   5      211.78      204.33     15.45 o 
  11   1   5      369.54      344.81     20.52 o 
  13   1   5       51.54       44.20      8.35 o 
   0   2   5     3109.94     3101.48     42.08 o 
   2   2   5     2256.67     2214.59     28.25 o 
   4   2   5     2041.14     1964.70     40.43 o 
   6   2   5     1888.10     1892.16     33.90 o 
   8   2   5      789.02      782.47     22.82 o 
  10   2   5      607.63      577.74     23.50 o 
  12   2   5      273.79      271.14     20.74 o 
   1   3   5     3693.82     3693.69     39.89 o 
   3   3   5     4548.46     4658.37     46.85 o 
   5   3   5     4301.89     4405.79     61.59 o 
   7   3   5     1994.14     1974.81     33.00 o 
   9   3   5     1202.68     1238.74     33.69 o 
  11   3   5      418.16      417.32     23.31 o 
   0   4   5     4395.99     4503.37     56.19 o 
   2   4   5     4623.48     4742.70     47.82 o 
   4   4   5     3130.89     3236.16     47.67 o 
   6   4   5     1679.04     1750.10     31.30 o 
   8   4   5     1905.88     2007.59     48.19 o 
  10   4   5      947.90     1003.82     29.63 o 
   1   5   5     5613.71     5974.46     65.43 o 
   3   5   5     4518.73     4746.52     74.68 o 
   5   5   5     3039.64     3271.24     71.11 o 
   7   5   5     2488.66     2634.91     53.13 o 
   9   5   5     1404.81     1453.14     33.87 o 
  11   5   5      832.20      842.30     28.93 o 
   0   6   5     3453.74     3536.55    144.18 o 
   2   6   5     2782.38     2889.54     82.84 o 
   4   6   5     2703.77     2788.10     81.44 o 
   6   6   5     2357.90     2502.70     64.24 o 
   8   6   5     1020.01     1049.78     31.44 o 
  10   6   5      698.35      685.50     29.96 o 
   1   7   5     1952.82     1897.98     98.05 o 
   3   7   5     1525.21     1597.44     52.78 o 
   5   7   5     1575.09     1661.73     47.50 o 
   7   7   5      848.86      849.47     30.56 o 
   0   8   5      957.27      915.95     80.20 o 
   2   8   5      719.28      791.96     49.89 o 
   4   8   5      595.02      649.51     40.63 o 
   6   8   5      366.72      380.01     37.45 o 
   1   9   5      330.30      348.85     33.58 o 
   0   0   6    12208.95    13042.20    239.44 o 
   2   0   6     6939.71     7177.94    265.49 o 
   4   0   6     6279.03     6498.80     85.76 o 
   6   0   6     6234.14     6439.96    159.58 o 
   8   0   6     2244.36     2301.21     99.30 o 
  10   0   6     2022.30     2042.45     88.54 o 
  12   0   6      956.13      866.06     63.36 o 
   1   1   6     7426.12     7626.30     91.20 o 
   3   1   6     6542.55     6925.79     95.47 o 
   5   1   6     6246.88     6380.63     62.23 o 
   7   1   6     3531.61     3399.45    120.14 o 
   9   1   6     1902.32     1868.60     67.89 o 
  11   1   6     1129.21     1081.21     46.52 o 
   0   2   6     4258.22     4245.96     58.69 o 
   2   2   6     5183.31     5235.67     55.50 o 
   4   2   6     2996.28     2971.04     52.69 o 
   6   2   6     1323.44     1290.73     28.08 o 
   8   2   6     2084.34     1942.54     65.63 o 
  10   2   6      949.16      892.86     31.46 o 
   1   3   6     2259.60     2223.12     31.20 o 
   3   3   6     2795.21     2740.66     39.76 o 
   5   3   6     1172.73     1148.88     33.23 o 
   7   3   6     1302.79     1246.86     35.11 o 
   9   3   6      807.35      738.29     26.09 o 
  11   3   6      265.61      242.19     22.80 o 
   0   4   6      939.86      977.42     31.19 o 
   2   4   6      930.87      927.96     22.42 o 
   4   4   6     1366.74     1344.64     29.99 o 
   6   4   6     1362.75     1360.10     37.82 o 
   8   4   6      342.40      291.54     17.67 o 
  10   4   6      194.06      160.16     13.13 o 
   1   5   6      716.90      687.78     27.28 o 
   3   5   6      129.50      142.75     11.46 o 
   5   5   6      269.70      278.90     19.50 o 
   7   5   6       85.32       80.94      8.98 o 
   9   5   6       98.40       86.93      8.81 o 
   0   6   6       49.92       69.22     18.89 o 
   2   6   6      103.59      129.46     29.25 o 
   4   6   6      117.78      111.24     12.62 o 
   6   6   6      118.53      119.58     10.76 o 
   8   6   6       42.68       49.18      7.24 o 
   1   7   6      609.76      549.34     44.35 o 
   3   7   6      218.66      194.14     28.64 o 
   5   7   6      232.70      223.18     28.64 o 
   7   7   6      155.37      143.36     15.41 o 
   0   8   6      409.46      370.02    116.28 o 
   2   8   6      261.03      231.76     39.99 o 
   4   8   6      277.26      233.00     28.51 o 
   1   1   7      201.54      180.66      7.68 o 
   3   1   7      297.57      263.27     11.41 o 
   5   1   7     1129.95     1077.53     33.18 o 
   7   1   7      180.07      153.23     14.01 o 
   9   1   7       76.21       74.01     10.74 o 
  11   1   7       32.75       22.67      6.69 o 
   0   2   7     2000.51     1941.57     49.54 o 
   2   2   7     1212.46     1192.03     28.12 o 
   4   2   7      743.41      727.68     37.96 o 
   6   2   7      489.40      430.21     23.06 o 
   8   2   7      431.66      408.36     21.16 o 
  10   2   7      362.37      324.61     44.88 o 
   1   3   7     2070.56     1991.24     47.24 o 
   3   3   7     2173.10     2141.97     64.38 o 
   5   3   7     1327.79     1370.97     34.33 o 
   7   3   7     1160.44     1166.12     32.98 o 
   9   3   7      632.00      605.49     23.16 o 
   0   4   7     2037.17     2031.32    132.82 o 
   2   4   7     2324.42     2297.56     79.16 o 
   4   4   7     1827.46     1821.16     73.80 o 
   6   4   7     1389.99     1420.29     33.61 o 
   8   4   7      884.50      893.80     24.74 o 
   1   5   7     2164.61     2243.28    107.35 o 
   3   5   7     1754.27     1699.07     63.03 o 
   5   5   7     1862.34     1870.33     58.55 o 
   7   5   7     1013.64      995.42     24.50 o 
   0   6   7     2115.38     2139.95     99.53 o 
   2   6   7     1410.53     1394.37     71.04 o 
   4   6   7     1363.59     1465.56     66.48 o 
   6   6   7      999.02     1042.63     34.66 o 
   1   7   7     1113.72     1092.93     59.74 o 
   3   7   7      804.09      792.19     58.20 o 
   0   0   8     3035.00     3129.30    146.09 o 
   2   0   8     3230.76     3397.09    235.58 o 
   4   0   8     2310.18     2223.56    137.09 o 
   6   0   8     1459.04     1383.29     72.86 o 
   8   0   8     1287.37     1183.46     73.11 o 
   1   1   8     2645.44     2625.14     59.28 o 
   3   1   8     2530.42     2624.90     78.04 o 
   5   1   8     1796.00     1795.20     49.62 o 
   7   1   8     1360.62     1323.63     48.04 o 
   9   1   8      843.38      712.68     60.93 o 
   0   2   8     2333.80     2251.70     83.24 o 
   2   2   8     2064.72     2049.96     51.22 o 
   4   2   8     2053.12     1990.95     72.43 o 
   6   2   8     1827.90     1788.85     41.51 o 
   8   2   8      780.30      691.25     39.50 o 
   1   3   8     1401.49     1358.04     64.42 o 
   3   3   8      912.74      873.97     43.89 o 
   5   3   8      889.35      846.54     43.04 o 
   7   3   8      513.93      486.81     20.84 o 
   0   4   8      572.63      504.87     68.60 o 
   2   4   8      450.12      427.20     31.45 o 
   4   4   8      322.81      310.85     42.04 o 
   6   4   8      241.24      237.45     18.67 o 
   1   5   8      166.11      167.40     36.10 o 
   3   5   8      139.43      146.24     34.91 o 
   5   5   8      164.35      167.73     43.19 o 
   0   6   8      172.70      195.97     44.23 o 
   2   6   8       83.99       83.96     19.09 o 
   1   1   9      142.14      113.65     12.32 o 
   3   1   9      140.70      123.59     14.44 o 
   5   1   9       62.53       57.98     11.15 o 
   7   1   9       51.85       39.54     10.63 o 
   0   2   9      240.67      212.11     31.38 o 
   2   2   9      444.72      414.95     20.37 o 
   4   2   9      433.99      395.40     21.40 o 
   6   2   9      303.86      321.80     32.10 o 
   1   3   9      862.63      779.61     77.03 o 
   3   3   9      617.13      534.76     28.34 o 
   5   3   9      876.80      861.25     31.41 o 
   0   4   9     1497.25     1435.28    114.34 o 
   2   4   9      931.54      864.90     57.68 o 
   4   4   9      876.30      912.16    126.32 o 
   2   0  10     1058.71      971.22     75.52 o 
   1   1  10     1029.46      910.07     64.78 o 
   0   2  10      912.77      817.69     76.25 o 
                                                 
